# Supplementary material for: Volleyball practice increases bone mass in prepubescent boys during growth: A 1-yr longitudinal study
Source: PLoS One. 2022 Apr 7;17(4):e0266257. doi: 10.1371/journal.pone.0266257 (PMC8989292; doi:10.1371/journal.pone.0266257)
Supplement: S1 Appendix — BMI, body mass index; CMJ, Countermovement jump; FSH, follicle-stimulating hormone; HJ, Horizontal jump; LH, luteinizing hormone; PAL, physical activity level; SD, standard deviation; SJ, Squat jump; VB players, volleyball players; VO2max, maximum oxygenuptake (mL/kg/min); * Significantly different from Controls at p<0.05; #, Significantly different from Baseline at p<0.05. (XLSX) [file pone.0266257.s001.xlsx]

## Sheet: S1 Appendix
	1		2		3				16		22		88		87		83		84		85		86		80		81		82
	(year)		(m)		(kg)		(kg/m2)		(g)		(g)		(mg/day)				(ml/kgLmin)		(cm)		CMJ (cm)		HJ (cm)		(mUI/mL)		(mUI/mL)		(mUI/mL)
	Age		Height		Weight		BMI		Whole Body FM		Whole Body LM		Calcium intake		PAL		VO2max		SJ		CMJ		HJ		FSH		LH		TESTO
Groupe	Baseline	Follow-up	Baseline	Follow-up	Baseline	Follow-up	Baseline	Follow-up	Baseline	Follow-up	Baseline	Follow-up	Baseline	Follow-up	Baseline	Follow-up	Baseline	Follow-up	Baseline	Follow-up	Baseline	Follow-up	Baseline	Follow-up	Baseline	Follow-up	Baseline	Follow-up	Baseline	Follow-up
Controls	11	12	1.46	1.5	32	35	15.0122	15.5556	3155	3861	25930	27707	674.2	865	34.3	36.5	49.6	49.6	16	16	19	21	152	155	2.1	4.5	2.1	3.2	0.2	3.7
Controls	11	12	1.42	1.48	36	40	17.8536	18.2615	6169	7514	27339	28607	700.8	712.3	36.5	38.1	40.8	43.7	18	20	21	22	154	164	5.1	6.3	1.2	2.8	0.2	2.4
Controls	11	12	1.39	1.46	29	33	15.0096	15.4813	2129	2393	24237	27231	714	789.2	34.8	37.8	45.8	46.6	17	18	19	20	155	163	1.5	2	2.3	4.1	0.1	0.7
Controls	10	11	1.38	1.45	30	34	15.753	16.1712	2524	2808	26012	28224	713.2	845.2	36.8	39.5	46.3	46.6	23	24	26	26	161	169	3.3	4.4	1.8	3	0.3	0.8
Controls	11	12	1.48	1.54	36	41	16.4354	17.2879	3022	3810	30656	32907	715.8	745.3	34.7	36.5	49.6	49.6	24	23	23	24	159	167	3.9	4.2	1.9	3.1	0.3	1.3
Controls	11	12	1.42	1.5	33	37	16.3658	16.4444	3229	3566	26614	30313	714.5	745.9	36.9	39.2	43.7	43.7	22	22	25	26	158	164	5	7	1.6	3.4	0.1	4.9
Controls	10	11	1.42	1.45	32	36	15.8699	17.1225	5051	5434	24846	27796	691.2	845.2	37.8	37.5	46.6	46.6	21	22	22	24	153	166	3.2	4.3	2.3	4.2	0.2	1.1
Controls	12	13	1.48	1.53	31	40	14.1527	17.0874	3169	4910	24895	27295	723.5	748.3	39.2	42.2	49.6	49.6	17	17	20	22	151	154	3.1	4.7	2.1	4.5	0.3	1.2
Controls	12	13	1.52	1.61	38	45	16.4474	17.3604	6356	6258	29081	35587	714.8	796.2	35.4	36.5	46.6	46.6	18	19	21	22	152	160	5	6.1	0.5	1	0.6	4.7
Controls	12	13	1.53	1.6	40	45	17.0874	17.5781	5910	6663	31309	35588	743.2	842.3	38.9	40.2	52.5	49.6	22	20	24	21	157	165	2.5	4	4.8	7	0.1	1.6
Controls	10	11	1.38	1.4	30	31	15.753	15.8163	6679	7563	21344	22763	684.9	754.6	34.6	36.5	49.6	49.6	24	25	27	28	159	162	4.4	5.4	0.8	2.3	0.3	3.5
Controls	10	12	1.43	1.49	31	35	15.1597	15.7651	4752	4425	21586	27859	625.3	723.1	33.8	38	40.8	43.7	18	19	20	21	153	164	2.1	4.4	2.6	3.4	0.6	4.8
Controls	11	12	1.45	1.49	33	42	15.6956	18.9181	4939	5526	26528	29768	659.9	756.3	36.4	36.5	52.5	49.6	23	25	24	26	154	160	2.7	4	3.7	5.1	0.5	1.6
Controls	11	12	1.42	1.5	41	49	20.3333	21.7778	11095	16643	27108	28964	752.6	798.2	38.2	40.3	43.7	43.7	23	26	26	27	158	165	2.5	4	0.8	1.5	0.4	0.6
Controls	11	12	1.55	1.6	45	54	18.7305	21.0937	7464	9386	34622	38596	745.3	812.3	34.6	36.2	52.5	52.5	22	23	25	28	160	168	3.2	4.5	3.8	5.2	0.1	3.7
Controls	12	13	1.46	1.5	34	38	15.9505	16.8889	2387	3695	29253	33413	725.3	645.3	37.8	39.2	43.7	46.6	16	18	18	19	151	155	5.3	7	1.3	2.7	0.2	1.4
Controls	11	12	1.42	1.5	40	41	19.8373	18.2222	4890	4844	30885	33367	769.2	812.3	36.6	34.5	49.6	49.6	22	24	23	26	154	168	2	3	1.7	2.8	0.3	2.7
Controls	11	12	1.48	1.56	35	39	15.9788	16.0256	4634	4619	27337	31396	812.3	900	34.2	36.5	46.6	46.6	18	19	21	23	153	165	2	4.4	1.9	2.9	0.2	5.5
Controls	10	11	1.41	1.45	32	35	16.0958	16.6468	4453	6050	23688	26445	689.1	796.2	33.5	39.2	46.6	49.6	19	20	22	24	154	162	3.5	4.5	2.3	2.8	0.2	0.6
VB players	12	13	1.5	1.57	40	43	17.7778	17.4449	7766	9259	28135	30099	700.5	745.6	38.2	40.2	49.6	52.5	26	30	29	33	166	176	2	4.3	2.3	4.2	0.1	3.4
VB players	12	13	1.6	1.69	44	50	17.1875	17.5064	2787	3052	37548	45132	695.6	853.2	39.3	40.3	52	52.5	30	35	34	40	171	193	4.6	3.9	3.4	5.6	0.51	1.6
VB players	10	11	1.42	1.48	36	40	17.8536	18.2615	3181	3312	30054	32967	725	923.2	34.6	36.5	49.6	52.5	31	36	35	40	174	192	5	7	2.1	3.9	0.1	2.4
VB players	11	12	1.49	1.51	32	33	14.4138	14.473	1134	1965	25983	27990	743.2	756.2	35.9	39.2	46.6	49.6	27	32	35	40	172	188	1.8	3	0.7	1.5	0.5	2.3
VB players	11	12	1.57	1.62	45	47	18.2563	17.9089	6216	5985	33201	39109	695.6	754.3	40.3	38.4	55.4	55.4	31	36	34	38	169	205	4	5.1	0.5	1.3	0.3	4.5
VB players	12	13	1.62	1.73	50	56	19.052	18.7109	10092	10170	34207	42402	745.3	851.3	42.3	43.3	52.5	52.5	24	27	28	31	165	185	2.4	4.9	1.5	3.6	0.1	4.8
VB players	10	11	1.56	1.61	51	54	20.9566	20.8325	13224	13166	32905	35425	653.2	712.3	38.3	39.9	49.6	52.5	26	32	30	36	168	204	4.7	5.7	2.3	6.2	0.4	3.4
VB players	12	13	1.48	1.57	38	44	17.3484	17.8506	2220	4667	30829	37426	741.3	715.2	34.9	36.5	52.5	52.5	32	38	37	44	178	203	6	4.8	3.3	5	0.1	1.6
VB players	10	11	1.46	1.55	40	43	18.7652	17.898	4405	6816	30053	31130	700	712.5	38.6	40.1	55.4	58.3	22	27	24	30	155	199	2.8	3.9	2.4	5	0.1	4.2
VB players	10	11	1.63	1.71	60	65	22.5827	22.2291	19248	16757	37284	43477	689.2	700	34.8	36.6	46.6	49.6	23	29	28	33	162	182	1.8	2	2.3	3.9	0.51	3.8
VB players	12	13	1.46	1.52	35	37	16.4196	16.0145	2672	5020	28193	30478	656.7	756.3	36.2	37.2	46.6	58.3	24	31	28	35	163	194	4.4	5.8	2.4	4	0.35	3.2
VB players	11	12	1.57	1.69	40	48	16.2278	16.8061	6915	5484	30442	37665	802.7	853.2	38.2	38.7	49.6	52.5	27	33	29	36	158	200	5	6.2	3.3	4	0.3	1.4
VB players	12	13	1.5	1.58	43	46	19.1111	18.4265	2345	3881	34125	39687	713.2	789.2	34.6	39.2	55.4	58.3	29	33	33	37	176	194	4.5	4.9	0.5	1.2	0.1	2.8
VB players	11	12	1.58	1.64	46	53	18.4265	19.7055	4035	4177	39285	46248	698.1	896.3	40.3	43.5	46.6	52.5	28	33	32	38	173	191	4.7	4.8	4	6	0.51	1.5
VB players	12	13	1.52	1.59	44	48	19.0443	18.9866	5133	4808	35624	40709	702.3	864.2	31.3	36.9	52.5	55.4	22	30	24	32	156	189	3.7	5.4	1.8	3.3	0.35	2.7
VB players	12	13	1.48	1.52	33	41	15.0657	17.7458	3205	3325	26451	32196	710.3	923.5	35.6	38.6	49.6	52.5	22	29	23	31	155	191	3.3	4.4	1.9	2.8	0.1	1.5
VB players	11	12	1.4	1.48	33	35	16.8367	15.9788	5326	6797	25251	28237	659.3	786.1	37.9	34.5	49.6	52.5	24	28	27	34	161	181	2	3.9	1.7	3	0.36	1.4
VB players	11	12	1.51	1.6	38	43	16.6659	16.7969	6919	8022	27553	30989	647.3	865.2	34.6	39.5	52.5	55.4	25	28	29	33	163	185	5	7	1.7	3.7	0.41	1.2
VB players	12	13	1.51	1.55	34	39	14.9116	16.2331	2269	2922	29585	33269	712.5	698.2	36.4	40.2	49.6	49.6	29	34	33	37	173	200	5	5.4	1.7	4.1	0.1	1.3
VB players	12	13	1.55	1.61	41	47	17.0656	18.132	7375	7059	31587	37183	720.8	845.3	39.2	39.1	55.4	55.4	32	36	34	37	175	203	2.8	4.9	1.9	4.2	0.35	1.8
Mean	10.9474	12
SD	0.705036	0.666667
Mean	11.3	12.3
SD	0.801315	0.801315
