# Supplementary material for: Volleyball practice increases bone mass in prepubescent boys during growth: A 1-yr longitudinal study
Source: PLoS One. 2022 Apr 7;17(4):e0266257. doi: 10.1371/journal.pone.0266257 (PMC8989292; doi:10.1371/journal.pone.0266257)
Supplement: S2 Appendix — VB players, volleyball players; * Significantly different from Controls at p<0.05; # Significantly different from Baseline at p<0.05. (XLSX) [file pone.0266257.s002.xlsx]

## Sheet: S2 Appendix
	26		29		32		35		50		53		56		59		62		65		68		71		74		77		47
	(g/cm2)		(g/cm2)		(g/cm2)		(g/cm2)		(g/cm2)		(g/cm2)		(g/cm2)		(g/cm2)		(g/cm2)		(g/cm2)		(g/cm2)		(g/cm2)		(g/cm2)		(g/cm2)		(g/cm2)
	ND Hand BMD		ND Leg BMD		D Hand BMD		D Leg BMD		Lumbar spine L2-L4 BMD		Femoran Neck BMD		Trochanter BMD		Total hip BMD		D Ultradistal Radius BMD		D Third Distal Radius BMD		D Whole Radius BMD		ND Ultradistal Radius BMD		ND Third distal Radius BMD		ND Whole Radius BMD		Whole Body BMD
Groupe	Baseline	Follow-up	Baseline	Follow-up	Baseline	Follow-up	Baseline	Follow-up	Baseline	Follow-up	Baseline	Follow-up	Baseline	Follow-up	Baseline	Follow-up	Baseline	Follow-up	Baseline	Follow-up	Baseline	Follow-up	Baseline	Follow-up	Baseline	Follow-up	Baseline	Follow-up	Baseline	Follow-up
Controls	0.82	0.65	0.93	0.97	0.66	0.67	0.92	0.98	0.74	0.79	0.86	0.87	0.72	0.72	0.87	0.89	0.27	0.31	0.47	0.51	0.37	0.41	0.27	0.31	0.49	0.51	0.39	0.41	0.91	0.92
Controls	0.68	0.73	0.96	1	0.72	0.75	0.99	0.99	0.8	0.78	0.93	0.95	0.82	0.82	0.94	0.94	0.28	0.27	0.48	0.53	0.39	0.41	0.28	0.27	0.49	0.53	0.39	0.41	0.95	0.98
Controls	0.65	0.69	0.96	1.01	0.66	0.69	0.92	1	0.79	0.83	1	1.05	0.8	0.81	0.97	1.02	0.31	0.25	0.51	0.47	0.37	0.37	0.3	0.35	0.49	0.52	0.39	0.4	0.98	1.01
Controls	0.65	0.68	0.92	0.97	0.69	0.71	0.9	0.96	0.75	0.8	0.87	0.95	0.73	0.74	0.94	0.95	0.28	0.24	0.49	0.5	0.38	0.39	0.23	0.28	0.43	0.5	0.35	0.4	0.94	0.96
Controls	0.68	0.72	0.91	0.94	0.71	0.7	0.93	0.97	0.83	0.84	1	1.02	0.85	0.87	1.04	1.08	0.28	0.26	0.45	0.43	0.35	0.31	0.25	0.32	0.41	0.44	0.33	0.34	0.96	0.95
Controls	0.71	0.72	0.95	1.04	0.69	0.72	0.97	1.09	0.75	0.75	1.02	1.03	0.86	0.86	1.07	1.08	0.3	0.33	0.5	0.51	0.4	0.43	0.31	0.31	0.51	0.57	0.41	0.42	0.98	0.99
Controls	0.7	0.74	0.97	1.03	0.72	0.72	0.97	1.05	0.77	0.74	0.81	0.9	0.68	0.68	0.85	0.85	0.27	0.28	0.49	0.55	0.39	0.41	0.32	0.31	0.55	0.57	0.43	0.43	1.01	1.01
Controls	0.72	0.66	0.98	0.96	0.71	0.69	1.01	0.98	0.83	0.72	0.92	0.87	0.71	0.7	0.92	0.91	0.27	0.27	0.55	0.51	0.41	0.4	0.26	0.26	0.55	0.51	0.4	0.38	0.97	0.92
Controls	0.65	0.65	0.93	0.95	0.65	0.64	0.9	0.93	0.76	0.78	0.75	0.74	0.62	0.61	0.74	0.79	0.23	0.23	0.49	0.53	0.36	0.37	0.24	0.24	0.45	0.4	0.33	0.36	0.9	0.93
Controls	0.66	0.68	0.96	1.01	0.69	0.71	0.98	1.02	0.72	0.73	0.97	0.98	0.7	0.74	0.92	0.96	0.27	0.26	0.51	0.54	0.4	0.39	0.26	0.27	0.51	0.53	0.38	0.4	0.92	0.95
Controls	0.62	0.65	0.88	0.9	0.65	0.67	0.88	0.9	0.69	0.71	0.83	0.85	0.7	0.71	0.82	0.85	0.26	0.27	0.39	0.4	0.32	0.35	0.28	0.28	0.41	0.42	0.34	0.34	0.87	0.88
Controls	0.66	0.72	0.93	0.99	0.68	0.72	0.89	1	0.67	0.7	0.84	0.82	0.62	0.61	0.82	0.83	0.24	0.23	0.52	0.53	0.37	0.38	0.27	0.26	0.51	0.53	0.36	0.38	0.94	0.95
Controls	0.69	0.68	0.91	1.02	0.63	0.66	0.9	1.01	0.65	0.68	0.82	0.83	0.71	0.7	0.84	0.87	0.28	0.28	0.43	0.47	0.37	0.39	0.29	0.3	0.48	0.47	0.39	0.41	0.9	0.91
Controls	0.74	0.69	1.07	1.09	0.73	0.73	1.06	1.11	0.74	0.74	0.98	0.97	0.8	0.79	0.98	0.97	0.34	0.37	0.58	0.59	0.46	0.48	0.34	0.37	0.55	0.6	0.43	0.48	0.97	0.97
Controls	0.74	0.74	1.06	1.13	0.68	0.7	1.04	1.15	0.86	0.9	0.91	0.92	0.82	0.81	0.95	0.96	0.28	0.28	0.46	0.49	0.37	0.38	0.27	0.28	0.52	0.51	0.39	0.4	0.98	1
Controls	0.72	0.71	1.08	1.05	0.74	0.72	1.06	1.04	0.71	0.86	1.08	0.99	0.83	0.88	1.03	1.04	0.3	0.3	0.47	0.52	0.38	0.4	0.32	0.27	0.52	0.5	0.42	0.39	1	1.02
Controls	0.68	0.72	1	1.03	0.69	0.71	0.99	1.06	0.8	0.84	0.86	0.91	0.74	0.79	0.94	1	0.25	0.29	0.46	0.46	0.36	0.38	0.23	0.27	0.43	0.5	0.34	0.39	0.94	0.99
Controls	0.64	0.65	0.92	1.02	0.66	0.69	0.96	1.05	0.79	0.8	0.78	0.78	0.71	0.75	0.83	0.86	0.28	0.29	0.47	0.49	0.39	0.39	0.26	0.28	0.42	0.44	0.34	0.36	0.9	0.93
Controls	0.64	0.66	0.93	1	0.67	0.69	0.96	1.02	0.69	0.73	0.81	0.86	0.7	0.74	0.84	0.89	0.25	0.27	0.51	0.53	0.39	0.41	0.23	0.25	0.49	0.54	0.37	0.4	0.92	0.97
VB players	0.71	0.71	1.13	1.15	0.71	0.71	1.09	1.19	0.81	0.82	1	1.01	0.82	0.83	0.95	0.96	0.28	0.32	0.51	0.52	0.39	0.41	0.25	0.28	0.42	0.48	0.32	0.38	1	1
VB players	0.72	0.83	1.08	1.18	0.75	0.82	1.07	1.21	0.86	1.03	1.18	1.24	0.92	1	1.09	1.19	0.35	0.36	0.51	0.59	0.41	0.47	0.35	0.35	0.52	0.56	0.42	0.45	0.97	1.04
VB players	0.76	0.77	1.04	1.11	0.74	0.79	1.04	1.08	0.97	1.03	0.92	1	0.82	0.86	0.99	1.02	0.32	0.38	0.49	0.53	0.43	0.46	0.37	0.38	0.55	0.56	0.46	0.47	1.03	1.05
VB players	0.64	0.66	1.05	1.1	0.67	0.73	1.05	1.1	0.88	0.91	1.14	1.14	0.85	0.86	1.09	1.09	0.27	0.29	0.5	0.53	0.38	0.4	0.26	0.28	0.45	0.49	0.34	0.38	0.98	1.01
VB players	0.68	0.69	1.1	1.17	0.7	0.75	1.11	1.17	0.8	0.86	0.94	0.96	0.75	0.81	0.92	0.95	0.29	0.31	0.46	0.48	0.4	0.4	0.27	0.29	0.46	0.46	0.37	0.38	0.97	1
VB players	0.66	0.71	1.05	1.11	0.68	0.73	1.08	1.23	0.82	0.9	0.96	0.97	0.76	0.79	0.92	0.95	0.3	0.3	0.48	0.5	0.39	0.4	0.27	0.29	0.5	0.54	0.39	0.41	0.96	0.99
VB players	0.64	0.64	0.84	0.89	0.63	0.64	0.87	0.93	0.69	0.73	0.83	0.84	0.59	0.6	0.71	0.72	0.25	0.28	0.47	0.5	0.36	0.4	0.25	0.25	0.46	0.49	0.35	0.37	0.84	0.86
VB players	0.62	0.7	0.96	1.04	0.64	0.72	0.97	1.08	0.75	0.81	0.87	0.95	0.83	0.92	0.95	1.04	0.3	0.32	0.43	0.44	0.38	0.38	0.28	0.29	0.4	0.44	0.37	0.38	0.92	0.95
VB players	0.69	0.71	1.02	1.1	0.73	0.73	1.02	1.1	0.84	0.87	0.99	1.02	0.86	0.88	0.98	1	0.33	0.36	0.53	0.54	0.42	0.45	0.26	0.29	0.44	0.48	0.35	0.41	0.98	1
VB players	0.73	0.77	1.09	1.16	0.73	0.78	1.08	1.17	0.71	0.79	0.98	1.03	0.67	0.71	0.85	0.89	0.3	0.31	0.59	0.63	0.43	0.47	0.28	0.3	0.53	0.62	0.39	0.44	1	1.03
VB players	0.66	0.65	0.91	0.97	0.68	0.69	0.9	0.94	0.85	0.84	0.89	0.86	0.61	0.68	0.8	0.83	0.24	0.24	0.44	0.49	0.34	0.36	0.22	0.22	0.37	0.42	0.31	0.33	0.91	0.92
VB players	0.68	0.7	0.97	1.05	0.7	0.72	0.98	1.02	0.64	0.75	0.83	0.83	0.65	0.69	0.82	0.89	0.2	0.22	0.48	0.55	0.34	0.38	0.2	0.21	0.49	0.52	0.36	0.37	0.91	0.94
VB players	0.63	0.73	1.01	1.12	0.69	0.76	1.03	1.15	0.68	0.91	0.93	0.97	0.76	0.85	0.88	1.03	0.27	0.33	0.47	0.57	0.4	0.44	0.27	0.32	0.44	0.55	0.41	0.43	0.95	1
VB players	0.72	0.75	0.88	1.15	0.74	0.79	0.77	1.13	0.99	1.14	0.86	0.98	0.81	0.86	0.9	1.02	0.22	0.28	0.47	0.52	0.31	0.37	0.2	0.23	0.46	0.51	0.31	0.36	0.88	1.05
VB players	0.52	0.69	0.97	1.08	0.64	0.78	1.01	1.11	0.68	0.8	0.85	0.87	0.71	0.77	0.84	0.92	0.21	0.3	0.34	0.5	0.35	0.42	0.2	0.29	0.35	0.52	0.35	0.41	0.91	0.99
VB players	0.7	0.72	1.04	1.1	0.72	0.75	1.05	1.12	0.82	0.86	0.93	0.98	0.69	0.74	0.91	0.95	0.25	0.3	0.53	0.56	0.4	0.41	0.28	0.29	0.54	0.56	0.39	0.4	0.99	1
VB players	0.57	0.59	0.82	0.89	0.59	0.61	0.83	0.91	0.56	0.66	0.76	0.84	0.57	0.63	0.7	0.76	0.29	0.3	0.39	0.39	0.35	0.36	0.24	0.27	0.38	0.39	0.3	0.35	0.81	0.83
VB players	0.72	0.74	0.99	1.07	0.72	0.76	0.98	1.2	0.73	0.8	0.79	0.9	0.59	0.6	0.74	0.84	0.27	0.27	0.54	0.6	0.41	0.45	0.25	0.28	0.55	0.6	0.4	0.44	0.92	1
VB players	0.65	0.66	0.88	1.02	0.68	0.68	0.91	0.97	0.75	0.75	0.95	0.97	0.72	0.73	0.85	0.87	0.25	0.25	0.41	0.46	0.33	0.35	0.24	0.24	0.39	0.4	0.34	0.24	0.87	0.92
VB players	0.74	0.75	1.12	1.23	0.77	0.8	1.17	1.26	0.85	0.9	1.07	1.15	0.83	0.89	1.03	1.07	0.31	0.31	0.54	0.54	0.43	0.42	0.3	0.3	0.55	0.54	0.42	0.42	1.02	1.07
