# Supplementary material for: Volleyball practice increases bone mass in prepubescent boys during growth: A 1-yr longitudinal study
Source: PLoS One. 2022 Apr 7;17(4):e0266257. doi: 10.1371/journal.pone.0266257 (PMC8989292; doi:10.1371/journal.pone.0266257)
Supplement: S3 Appendix — VB players, volleyball players; * Significantly different from Controls at p<0.05; # Significantly different from Baseline at p<0.05. (XLSX) [file pone.0266257.s003.xlsx]

## Sheet: S3 Appendix
	27		30		33		36		48		51		54		57		60		63		66		69		72		75		78
	(g)		(g)		(g)		(g)		(g)		(g)		(g)		(g)		(g)		(g)		(g)		(g)		(g)		(g)		(g)
	ND Hand BMC		ND Leg BMC		D Hand BMC		D Leg BMC		Whole Body BMC		Lumbar spine L2-L4 BMC		Femoral Neck BMC		Trochanter BMC		Total hip BMC		D Ultradistal Radius BMC		D third Distal BMC		D Whole Raius BMC		ND Ultradistal Radius BMC		ND Third distal Radius BMC		ND Whole Radius BMC
Groupe	Baseline	Follow-up	Baseline	Follow-up	Baseline	Follow-up	Baseline	Follow-up	Baseline	Follow-up	Baseline	Follow-up	Baseline	Follow-up	Baseline	Follow-up	Baseline	Follow-up	Baseline	Follow-up	Baseline	Follow-up	Baseline	Follow-up	Baseline	Follow-up	Baseline	Follow-up	Baseline	Follow-up
Controls	79.6	73.1	253.3	290.4	54.9	71.6	245.1	291.4	1331.7	1480.7	20.58	23.29	3.76	3.3	6.63	7.39	21.86	23.26	0.76	0.95	1.14	1.17	3.91	4.61	0.81	0.95	1.23	1.17	4.34	4.61
Controls	76.7	84.2	250.2	277.6	71.2	81.6	252	273.3	1383.7	1502.8	20.99	29.11	3.96	2.54	5.34	6.45	21.26	21.56	0.82	0.85	1.28	1.34	4.25	4.79	0.84	0.89	1.28	1.39	4.41	4.75
Controls	47.4	55.8	234.4	264.5	46.9	55.7	216.6	261	1345	1482.8	21.57	25.21	1.92	2.13	4.87	5.88	18.44	21.07	0.88	0.74	0.95	1.08	3.54	3.66	0.78	1	1.1	1.11	3.5	4.16
Controls	58.5	69.8	217.9	253.6	56.7	64	207.1	244.1	1238.3	1328.8	16.53	19.61	2.02	2.85	4.21	4.94	18.22	20.39	0.76	0.68	1.26	1.31	3.7	4.12	0.71	0.8	1.13	1.24	3.42	4.13
Controls	68.6	75.2	236.2	264.4	69.2	71.3	252.7	284.7	1486.4	1534.9	28.18	29.64	2.22	2.42	5.01	5.19	20.12	23.36	0.83	1.01	1	0.96	4.03	3.79	0.76	1.08	1.1	1.03	3.83	4.21
Controls	71.8	90.6	242.8	291.2	67.2	78.7	249.6	298.9	1401.4	1502.2	23.39	25.67	2.74	2.85	5.56	6.16	21.92	23.17	0.85	0.99	1.14	1.15	4.12	4.71	0.9	0.96	1.14	1.26	4.2	4.83
Controls	59.3	44.5	225	248.3	57.2	66.8	220.8	250.5	1334.6	1422.1	19.99	21.29	1.82	2.08	4.03	3.79	16.36	17.25	0.71	0.81	1.21	1.29	3.95	4.17	0.81	0.84	1.2	1.27	4.03	4.46
Controls	70.1	75.5	244	280.8	75.7	73.9	257.1	289.6	1362.1	1472.9	25.33	25.82	1.53	2.18	4.5	7.09	17.38	20.25	0.75	0.82	1.17	1.27	4.11	4.62	0.74	0.79	1.2	1.18	4.09	4.23
Controls	67	81.9	268.9	300.8	64.3	79.1	268.2	302.6	1352.7	1634.9	22.3	26.3	1.66	2.03	5.21	5.46	17.28	19.81	0.66	0.73	1.07	1.23	3.83	4.57	0.7	0.75	1.03	0.96	3.74	4.59
Controls	75.5	85	280.8	325.2	73.9	84.9	289.6	331.1	1472.9	1645.1	25.82	28.89	3.17	4.14	7.09	8.58	23.04	26.33	0.82	0.85	1.27	1.32	4.62	4.79	0.79	0.85	1.18	1.26	4.23	4.9
Controls	41.2	56.6	200.5	216.6	49.7	55.2	197.2	215.4	1088.3	1193	16.69	17.21	1.96	2.17	3.77	4.1	15.71	16.92	0.77	0.77	1.09	1.09	3.63	3.79	0.72	0.79	0.92	0.95	3.22	3.46
Controls	67.32	90.1	226.6	270.9	63.7	84.7	218.1	271	1236.3	1461.7	17.98	21.22	2.34	2.57	4.62	5.33	17.56	20.58	0.66	0.71	1.11	1.22	3.67	4.27	0.75	0.78	1.06	1.17	3.53	4.25
Controls	75.3	77.9	228.1	270.8	57.6	68.8	233.1	278.8	1250.8	1363.4	19.34	21.51	2.96	2.86	4.86	5.74	18.37	20.61	0.78	0.81	1.02	1.11	3.77	4.16	0.85	0.88	1.08	1.1	4.01	4.45
Controls	82.5	89.1	306.1	352	83.1	95.2	314	357.4	1472.4	1687.2	19.29	19.58	2.74	2.8	5.83	6.7	21.88	24.85	0.89	0.97	1.31	1.42	4.56	5.17	0.91	0.97	1.17	1.31	4.19	4.9
Controls	110	116.6	371.5	409.8	87.4	100.8	367.8	436.6	1766.9	2024.8	27.22	30.62	3.12	3.1	9.3	9.89	26.19	28.15	0.93	0.99	1.15	1.23	4.64	5.46	0.92	0.94	1.46	1.56	5.2	5.74
Controls	74.1	75	275.4	293.5	69.7	75.2	267.8	287.8	1417.5	1584.2	18.82	25.72	2.97	4	6.45	7.78	22.92	25.4	0.76	0.86	1.09	1.13	2.97	4.26	0.88	0.77	1.04	1.2	4.09	4.05
Controls	68.8	82.7	257.6	301.2	69.3	76.4	257.5	307.1	1347.3	1552.3	22.14	25.9	2.2	2.3	4.81	6.24	19.7	22.92	0.71	0.89	1.11	1.19	3.65	4.38	0.73	0.85	1.05	1.21	3.65	4.52
Controls	59.9	71	254.9	315.9	67.7	75.2	265.2	326.1	1343.9	1517.6	26.42	28.79	2.54	2.29	4.84	6.21	18	20.15	0.8	0.86	1.12	1.19	3.95	4.57	0.77	0.85	1.03	1.04	3.68	3.38
Controls	46	61.9	228.1	267.2	50.8	63.2	229.3	270.9	1178.7	1348.9	19.73	21.88	2.81	2.55	5.12	6.21	18.47	20.32	0.62	0.71	1.12	1.17	3.61	4.02	0.53	0.63	1.09	1.34	3.26	3.79
VB players	91.7	97.98	338.2	383.1	87.4	95.9	339.3	361.6	1612.3	1745.2	24.66	25.56	2.06	4.05	6.93	7.58	21.39	24.15	0.9	1.07	1.28	1.37	4.68	4.99	0.81	0.94	0.98	1.12	3.7	4.4
VB players	91.8	132.5	350.2	436.2	96.2	130	353.7	430.2	1754.1	2172.6	33.01	43.55	3.02	5.71	10.4	12.92	30.37	39.31	1.19	1.3	1.38	1.65	5.73	6.96	1.16	1.2	1.31	1.52	5.49	6.38
VB players	96.4	108.9	287.6	328.3	90	119.3	288.9	329.9	1600.4	1760	27.76	30.22	2.58	4.13	8.48	9.04	25.07	28.26	0.94	1.33	1.29	1.49	4.55	5.51	1.08	1.21	1.31	1.39	4.84	5.45
VB players	69.2	77.9	291.4	326.7	68.1	81.9	295.3	320.7	1510	1604.6	25.02	26.14	4.63	4.75	7.58	9.33	26.22	27.57	0.78	0.82	1.04	1.09	3.89	4.21	0.79	0.84	1	1.07	3.74	4.25
VB players	76.6	94.5	342.7	415.8	89	113.4	350.3	419.6	1614.8	1870.6	29.92	35.56	3.63	3.73	6.33	7.99	23.69	26.05	0.91	1.06	0.99	1.13	4.61	5.27	0.89	0.99	1.03	1.07	4.38	4.97
VB players	87	123.7	393.6	464.5	94.2	118.4	400.2	471.5	1801.9	2250.5	29.4	35.63	3.34	3.51	9.56	11.19	26.86	30.59	0.95	1.01	1.36	1.44	5.4	5.97	0.85	0.94	1.29	1.47	4.96	6.05
VB players	76	81.28	283.8	338	74.6	82.56	292.7	348.8	1471.6	1704	24.24	26.75	2.16	2.28	5.1	6.21	17.98	20.2	0.85	0.95	1.16	1.3	4.5	5.54	0.79	0.86	1.16	1.3	4.74	5.1
VB players	49.7	67.3	273.7	294.7	53.7	69.3	276.9	297.5	1480.2	1713.7	21.38	26.5	3.95	4.57	7.57	11.2	24.37	30.49	0.89	1.04	1.14	1.24	4.12	5.29	0.79	0.96	1.06	1.21	4.45	5.07
VB players	74	93.98	306.5	348.6	80.1	88.57	309.7	359.5	1619.6	1747.9	24.63	27.12	4.25	4.92	7.59	9.32	24.69	26.4	1.01	1.57	1.34	1.4	4.83	5.69	0.82	0.89	1.14	1.23	4.13	4.91
VB players	109.9	117.1	428.9	491.7	114.8	129.9	428.3	506.8	2024.1	2164.5	25.7	30.14	2.88	3.84	7.69	8.52	24.46	26.86	1	1.09	1.45	1.57	5.56	6.82	0.95	1.02	1.27	1.47	4.02	6.04
VB players	62.8	66.2	262.8	300.1	59.3	67.7	264.4	308.7	1397.3	1486	23.4	26.23	2.1	3.12	4.31	5.84	18.06	21.02	0.74	0.74	1.12	1.26	4.02	4.48	0.68	0.71	0.96	1.09	3.7	4.22
VB players	82.9	102.3	300.9	388	79.6	102.1	282.5	363.1	1437.4	1730	21.82	29.53	1.84	2.5	5.21	6.74	18.23	22.63	0.69	0.88	1.15	1.4	4.36	5.73	0.69	0.83	1.16	1.34	4.65	5.57
VB players	86.58	111	315.1	395.4	79.24	105.5	335.1	399	1543.5	1906.4	22.89	34.88	4.32	4.62	7.11	9.85	21.82	30.75	0.79	1.18	1.02	1.35	4.75	6.06	0.84	1.06	0.95	1.3	4.64	5.44
VB players	94.6	119.8	303.6	457.8	94.8	127.4	261.8	438.2	1626.1	2229.6	32.41	41.61	4.26	5.03	8.61	9.57	25.54	32.34	0.72	1.1	1.33	1.58	4.41	5.95	0.62	0.85	1.15	1.42	4.13	5.24
VB players	50.7	94.7	308.8	352.5	72.6	115.4	311.7	359.2	1360.9	1761.9	23.33	32.03	3.68	4.02	7.26	8.54	23.82	26.43	0.73	1.05	0.56	1.35	4.32	5.7	0.64	0.97	0.89	1.38	4.44	5.54
VB players	72.6	90.5	283.2	342.7	75.1	98.5	272.2	363.4	1484.6	1698.9	26.1	30.12	2.19	2.36	4.92	6.47	18.74	21.66	0.71	0.98	1.2	1.49	4.08	5.15	0.91	0.97	1.16	1.26	4.25	4.77
VB players	45.9	55.15	188.6	241.7	44	59.9	186.8	240.2	996.3	1175.8	17.21	21.62	2.15	2.47	3.58	4.49	14.6	17.1	0.86	0.89	0.83	1.1	3.47	3.73	0.68	0.78	0.81	0.89	2.31	3.77
VB players	76.8	94.9	278.6	329.9	73.9	91.5	272.2	402.5	1414.2	1694	23.42	30.99	3.71	4.29	5.25	5.93	19.67	22.99	0.74	0.85	1.16	1.33	4.22	5.37	0.68	0.87	1.17	1.28	4	5.25
VB players	61	77.53	242.3	302.9	68.8	87.6	238.3	322.6	1286.8	1521.4	23.4	27.33	2.8	2.98	5.73	7.53	19.98	22.23	0.72	0.87	1.05	1.22	3.67	4.24	0.69	0.71	0.97	1.02	3.81	4.33
VB players	99.5	117.9	366.5	435.3	99.8	120.3	373.1	444.2	1751.3	2003.9	25.79	29.97	3.8	4.87	7.69	9.7	28.09	30.5	1.04	1.11	1.38	1.43	5.38	5.99	0.99	1.09	1.35	1.37	5.16	5.73
