# Supplementary material for: Volleyball practice increases bone mass in prepubescent boys during growth: A 1-yr longitudinal study
Source: PLoS One. 2022 Apr 7;17(4):e0266257. doi: 10.1371/journal.pone.0266257 (PMC8989292; doi:10.1371/journal.pone.0266257)
Supplement: S4 Appendix — * Significant at p<0.05; ** Significant at p<0.01; *** Significant at p<0.001. (XLSX) [file pone.0266257.s004.xlsx]

## Sheet: S4 Appendix
	22			47			48			50			51			56			57			59			60
	(g)			(g/cm2)			(g)			(g/cm2)			(g)			(g/cm2)			(g)			(g/cm2)			(g)
	Whole Body LM			Whole Body BMD			Whole Body BMC			Lumbar spine L2-L4 BMD			Lumbar spine L2-L4 BMC			Trochanter BMD			Trochanter BMC			Total hip BMD			Total hip BMC
Groupe	Baseline	Follow-up	∆	Baseline	Follow-up	∆	Baseline	Follow-up	∆	Baseline	Follow-up	∆	Baseline	Follow-up	∆	Baseline	Follow-up	∆	Baseline	Follow-up	∆	Baseline	Follow-up	∆	Baseline	Follow-up	∆
Controls	25930	27707	1777	0.91	0.92	0.01	1331.7	1480.7	149	0.74	0.79	0.05	20.58	23.29	2.71	0.72	0.72	0	6.63	7.39	0.76	0.87	0.89	0.02	21.86	23.26	1.4
Controls	27339	28607	1268	0.95	0.98	0.03	1383.7	1502.8	119.1	0.8	0.78	-0.02	20.99	29.11	8.12	0.82	0.82	0	5.34	6.45	1.11	0.94	0.94	0	21.26	21.56	0.3
Controls	24237	27231	2994	0.98	1.01	0.03	1345	1482.8	137.8	0.79	0.83	0.04	21.57	25.21	3.64	0.8	0.81	0.01	4.87	5.88	1.01	0.97	1.02	0.05	18.44	21.07	2.63
Controls	26012	28224	2212	0.94	0.96	0.02	1238.3	1328.8	90.5	0.75	0.8	0.05	16.53	19.61	3.08	0.73	0.74	0.01	4.21	4.94	0.73	0.94	0.95	0.01	18.22	20.39	2.17
Controls	30656	32907	2251	0.96	0.95	-0.01	1486.4	1534.9	48.5	0.83	0.84	0.01	28.18	29.64	1.46	0.85	0.87	0.02	5.01	5.19	0.18	1.04	1.08	0.04	20.12	23.36	3.24
Controls	26614	30313	3699	0.98	0.99	0.01	1401.4	1502.2	100.8	0.75	0.75	0	23.39	25.67	2.28	0.86	0.86	0	5.56	6.16	0.6	1.07	1.08	0.01	21.92	23.17	1.25
Controls	24846	27796	2950	1.01	1.01	0	1334.6	1422.1	87.5	0.77	0.74	-0.03	19.99	21.29	1.3	0.68	0.68	0	4.03	3.79	-0.24	0.85	0.85	0	16.36	17.25	0.89
Controls	24895	27295	2400	0.97	0.92	-0.05	1362.1	1472.9	110.8	0.83	0.72	-0.11	25.33	25.82	0.49	0.71	0.7	-0.01	4.5	7.09	2.59	0.92	0.91	-0.01	17.38	20.25	2.87
Controls	29081	35587	6506	0.9	0.93	0.03	1352.7	1634.9	282.2	0.76	0.78	0.02	22.3	26.3	4	0.62	0.61	-0.01	5.21	5.46	0.25	0.74	0.79	0.05	17.28	19.81	2.53
Controls	31309	35588	4279	0.92	0.95	0.03	1472.9	1645.1	172.2	0.72	0.73	0.01	25.82	28.89	3.07	0.7	0.74	0.04	7.09	8.58	1.49	0.92	0.96	0.04	23.04	26.33	3.29
Controls	21344	22763	1419	0.87	0.88	0.01	1088.3	1193	104.7	0.69	0.71	0.02	16.69	17.21	0.52	0.7	0.71	0.01	3.77	4.1	0.33	0.82	0.85	0.03	15.71	16.92	1.21
Controls	21586	27859	6273	0.94	0.95	0.01	1236.3	1461.7	225.4	0.67	0.7	0.03	17.98	21.22	3.24	0.62	0.61	-0.01	4.62	5.33	0.71	0.82	0.83	0.01	17.56	20.58	3.02
Controls	26528	29768	3240	0.9	0.91	0.01	1250.8	1363.4	112.6	0.65	0.68	0.03	19.34	21.51	2.17	0.71	0.7	-0.01	4.86	5.74	0.88	0.84	0.87	0.03	18.37	20.61	2.24
Controls	27108	28964	1856	0.97	0.97	0	1472.4	1687.2	214.8	0.74	0.74	0	19.29	19.58	0.29	0.8	0.79	-0.01	5.83	6.7	0.87	0.98	0.97	-0.01	21.88	24.85	2.97
Controls	34622	38596	3974	0.98	1	0.02	1766.9	2024.8	257.9	0.86	0.9	0.04	27.22	30.62	3.4	0.82	0.81	-0.01	9.3	9.89	0.59	0.95	0.96	0.01	26.19	28.15	1.96
Controls	29253	33413	4160	1	1.02	0.02	1417.5	1584.2	166.7	0.71	0.86	0.15	18.82	25.72	6.9	0.83	0.88	0.05	6.45	7.78	1.33	1.03	1.04	0.01	22.92	25.4	2.48
Controls	30885	33367	2482	0.94	0.99	0.05	1347.3	1552.3	205	0.8	0.84	0.04	22.14	25.9	3.76	0.74	0.79	0.05	4.81	6.24	1.43	0.94	1	0.06	19.7	22.92	3.22
Controls	27337	31396	4059	0.9	0.93	0.03	1343.9	1517.6	173.7	0.79	0.8	0.01	26.42	28.79	2.37	0.71	0.75	0.04	4.84	6.21	1.37	0.83	0.86	0.03	18	20.15	2.15
Controls	23688	26445	2757	0.92	0.97	0.05	1178.7	1348.9	170.2	0.69	0.73	0.04	19.73	21.88	2.15	0.7	0.74	0.04	5.12	6.21	1.09	0.84	0.89	0.05	18.47	20.32	1.85
VB players	28135	30099	1964	1	1	0	1612.3	1745.2	132.9	0.81	0.82	0.01	24.66	25.56	0.9	0.82	0.83	0.01	6.93	7.58	0.65	0.95	0.96	0.01	21.39	24.15	2.76
VB players	37548	45132	7584	0.97	1.04	0.07	1754.1	2172.6	418.5	0.86	1.03	0.17	33.01	43.55	10.54	0.92	1	0.08	10.4	12.92	2.52	1.09	1.19	0.1	30.37	39.31	8.94
VB players	30054	32967	2913	1.03	1.05	0.02	1600.4	1760	159.6	0.97	1.03	0.06	27.76	30.22	2.46	0.82	0.86	0.04	8.48	9.04	0.56	0.99	1.02	0.03	25.07	28.26	3.19
VB players	25983	27990	2007	0.98	1.01	0.03	1510	1604.6	94.6	0.88	0.91	0.03	25.02	26.14	1.12	0.85	0.86	0.01	7.58	9.33	1.75	1.09	1.09	0	26.22	27.57	1.35
VB players	33201	39109	5908	0.97	1	0.03	1614.8	1870.6	255.8	0.8	0.86	0.06	29.92	35.56	5.64	0.75	0.81	0.06	6.33	7.99	1.66	0.92	0.95	0.03	23.69	26.05	2.36
VB players	34207	42402	8195	0.96	0.99	0.03	1801.9	2250.5	448.6	0.82	0.9	0.08	29.4	35.63	6.23	0.76	0.79	0.03	9.56	11.19	1.63	0.92	0.95	0.03	26.86	30.59	3.73
VB players	32905	35425	2520	0.84	0.86	0.02	1471.6	1704	232.4	0.69	0.73	0.04	24.24	26.75	2.51	0.59	0.6	0.01	5.1	6.21	1.11	0.71	0.72	0.01	17.98	20.2	2.22
VB players	30829	37426	6597	0.92	0.95	0.03	1480.2	1713.7	233.5	0.75	0.81	0.06	21.38	26.5	5.12	0.83	0.92	0.09	7.57	11.2	3.63	0.95	1.04	0.09	24.37	30.49	6.12
VB players	30053	31130	1077	0.98	1	0.02	1619.6	1747.9	128.3	0.84	0.87	0.03	24.63	27.12	2.49	0.86	0.88	0.02	7.59	9.32	1.73	0.98	1	0.02	24.69	26.4	1.71
VB players	37284	43477	6193	1	1.03	0.03	2024.1	2164.5	140.4	0.71	0.79	0.08	25.7	30.14	4.44	0.67	0.71	0.04	7.69	8.52	0.83	0.85	0.89	0.04	24.46	26.86	2.4
VB players	28193	30478	2285	0.91	0.92	0.01	1397.3	1486	88.7	0.85	0.84	-0.01	23.4	26.23	2.83	0.61	0.68	0.07	4.31	5.84	1.53	0.8	0.83	0.03	18.06	21.02	2.96
VB players	30442	37665	7223	0.91	0.94	0.03	1437.4	1730	292.6	0.64	0.75	0.11	21.82	29.53	7.71	0.65	0.69	0.04	5.21	6.74	1.53	0.82	0.89	0.07	18.23	22.63	4.4
VB players	34125	39687	5562	0.95	1	0.05	1543.5	1906.4	362.9	0.68	0.91	0.23	22.89	34.88	11.99	0.76	0.85	0.09	7.11	9.85	2.74	0.88	1.03	0.15	21.82	30.75	8.93
VB players	39285	46248	6963	0.88	1.05	0.17	1626.1	2229.6	603.5	0.99	1.14	0.15	32.41	41.61	9.2	0.81	0.86	0.05	8.61	9.57	0.96	0.9	1.02	0.12	25.54	32.34	6.8
VB players	35624	40709	5085	0.91	0.99	0.08	1360.9	1761.9	401	0.68	0.8	0.12	23.33	32.03	8.7	0.71	0.77	0.06	7.26	8.54	1.28	0.84	0.92	0.08	23.82	26.43	2.61
VB players	26451	32196	5745	0.99	1	0.01	1484.6	1698.9	214.3	0.82	0.86	0.04	26.1	30.12	4.02	0.69	0.74	0.05	4.92	6.47	1.55	0.91	0.95	0.04	18.74	21.66	2.92
VB players	25251	28237	2986	0.81	0.83	0.02	996.3	1175.8	179.5	0.56	0.66	0.1	17.21	21.62	4.41	0.57	0.63	0.06	3.58	4.49	0.91	0.7	0.76	0.06	14.6	17.1	2.5	1
VB players	27553	30989	3436	0.92	1	0.08	1414.2	1694	279.8	0.73	0.8	0.07	23.42	30.99	7.57	0.59	0.6	0.01	5.25	5.93	0.68	0.74	0.84	0.1	19.67	22.99	3.32
VB players	29585	33269	3684	0.87	0.92	0.05	1286.8	1521.4	234.6	0.75	0.75	0	23.4	27.33	3.93	0.72	0.73	0.01	5.73	7.53	1.8	0.85	0.87	0.02	19.98	22.23	2.25
VB players	31587	37183	5596	1.02	1.07	0.05	1751.3	2003.9	252.6	0.85	0.9	0.05	25.79	29.97	4.18	0.83	0.89	0.06	7.69	9.7	2.01	1.03	1.07	0.04	28.09	30.5	2.41
